# Supplementary material for: Impaired spatial learning and suppression of sharp wave ripples by cholinergic activation at the goal location
Source: eLife. 2021 Apr 6;10:e65998. doi: 10.7554/eLife.65998 (PMC8064750; doi:10.7554/eLife.65998)
Supplement: Figure 2—source data 2. [file elife-65998-fig2-data2.zip › Figure 2D Source Data WT learning performance.csv]

day	No stim (n=7)	No stim (n=7)	No stim (n=7)	No stim (n=7)	No stim (n=7)	No stim (n=7)	No stim (n=7)	Goal (n=9)	Goal (n=9)	Goal (n=9)	Goal (n=9)	Goal (n=9)	Goal (n=9)	Goal (n=9)	Goal (n=9)	Goal (n=9)
1	90	40	40	40	70	30	70	20	0	50	80	60	40	80	40	40
2	60	60	70	10	90	40	40	100	30	60	50	70	30	90	40	50
3	60	100	50	50	90	90	90	90	80	80	100	90	60	100	50	80
4	90	100	80	80	100	100	80	100	100	100	100	100	70	90	90	80
5	100	100	90	80	100	100	90	100	100	100	100	100	100	100	90	100
6	100	100	90	100	100	100	100	100	100	100	100	100	100	100	100	100
