# Supplementary material for: Impaired spatial learning and suppression of sharp wave ripples by cholinergic activation at the goal location
Source: eLife. 2021 Apr 6;10:e65998. doi: 10.7554/eLife.65998 (PMC8064750; doi:10.7554/eLife.65998)
Supplement: Figure 3—figure supplement 2—source data 1. [file elife-65998-fig3-figsupp2-data1.zip]

Archive with 1 entries (1 files):
- Figure 3  figure supplement 2  Source Data  PSD change per freq band.csv
