# Supplementary material for: Impaired spatial learning and suppression of sharp wave ripples by cholinergic activation at the goal location
Source: eLife. 2021 Apr 6;10:e65998. doi: 10.7554/eLife.65998 (PMC8064750; doi:10.7554/eLife.65998)
Supplement: Figure 4—source data 2. [file elife-65998-fig4-data2.zip › Figure 4C Source Data Trials with SWRs at goal.csv]

	exp	animal	correct	has_ripples.pct	n
1	gfp-control	GD	0	0.238095238095238	21
2	gfp-control	GD	1	0.777777777777778	9
3	gfp-control	OS	0	1	3
4	gfp-control	OS	1	0.909090909090909	22
5	main-effect	BR	0	0	4
6	main-effect	BR	1	0.928571428571429	14
7	main-effect	BS	0	0.230769230769231	13
8	main-effect	BS	1	0.894736842105263	19
9	main-effect	OS	0	0.166666666666667	6
10	main-effect	OS	1	0.727272727272727	11
11	main-effect	PT	0	0.4	10
12	main-effect	PT	1	1	15
13	main-effect	TL	0	0.4	5
14	main-effect	TL	1	0.416666666666667	24
