# Supplementary material for: Impaired spatial learning and suppression of sharp wave ripples by cholinergic activation at the goal location
Source: eLife. 2021 Apr 6;10:e65998. doi: 10.7554/eLife.65998 (PMC8064750; doi:10.7554/eLife.65998)
Supplement: Figure 5—figure supplement 1—source data 1. [file elife-65998-fig5-figsupp1-data1.zip]

Archive with 1 entries (1 files):
- Figure 5  figure supplement 1  Source Data  Ripples spectral peak frequency and duration.csv
